# Supplementary material for: Reduction in Biogenic Amine Content in Baechu (Napa Cabbage) Kimchi by Biogenic Amine-Degrading Lactic Acid Bacteria
Source: Microorganisms. 2021 Dec 13;9(12):2570. doi: 10.3390/microorganisms9122570 (PMC8704687; doi:10.3390/microorganisms9122570)
Supplement: Supplementary file 1 [file microorganisms-09-02570-s001.zip]

Archive with 2 entries (2 files):
- Figure S1.pdf
- Tables S1-S3.pdf
